# Supplementary material for: Evaluation of the BioFire FilmArray Pneumonia Panel Plus to the Conventional Diagnostic Methods in Determining the Microbiological Etiology of Hospital-Acquired Pneumonia
Source: Biology (Basel). 2022 Feb 27;11(3):377. doi: 10.3390/biology11030377 (PMC8945136; doi:10.3390/biology11030377)
Supplement: Supplementary file 1 [file biology-11-00377-s001.zip]

Archive with 1 entries (1 files):
- biology-1595002-supplementary.pdf
